# Supplementary material for: Exploring AlphaFold2′s Performance on Predicting Amino Acid Side-Chain Conformations and Its Utility in Crystal Structure Determination of B318L Protein
Source: Int J Mol Sci. 2023 Feb 1;24(3):2740. doi: 10.3390/ijms24032740 (PMC9916901; doi:10.3390/ijms24032740)
Supplement: Supplementary file 1 [file ijms-24-02740-s001.zip]

Archive with 1 entries (1 files):
- ijms-2104186-supplementary.pdf
